# Supplementary material for: Blau Syndrome: Challenging Molecular Genetic Diagnostics of Autoinflammatory Disease
Source: Genes (Basel). 2024 Jun 18;15(6):799. doi: 10.3390/genes15060799 (PMC11203189; doi:10.3390/genes15060799)
Supplement: Supplementary file 1 [file genes-15-00799-s001.zip]

Archive with 1 entries (1 files):
- genes-3029362-supplementary.pdf
